# Supplementary material for: Evaluation of knowledge, attitude and practices towards loiasis in the rural community of Sindara, in central African Gabon
Source: PLoS Negl Trop Dis. 2024 May 23;18(5):e0012109. doi: 10.1371/journal.pntd.0012109 (PMC11265652; doi:10.1371/journal.pntd.0012109)
Supplement: S1 Table — (XLSX) [file pntd.0012109.s001.xlsx]

## Sheet: Data
v1	v2	v5	v6	v9	v10	v12	v13	v14	v15	v16	profession	autre	retraite	nombredepersonnesdansleménage	nombredepersonnespartageantunech	situationdefamille	dansvotreménageilyachoiceaucunde	dansvotreménageilyachoicetélépho	dansvotreménageilyachoiceélectri	dansvotreménageilyachoicefrigoco	dansvotreménageilyachoicetélévis	dansvotreménageilyachoiceclimati	dansvotreménageilyachoicemaisone	complete_4	v31	v32	v33	v34	v35	v36	v37	v38	v39	v40	v41	v42	v43	v44	v45	v46	autres	v48	v49	v50	v51	v52	v53	v54	v55
Record ID: KAPL	Complete?	Date de interview	Complete?_1	Sexe	Date de naissance	Âge en années complètes	Age Inconnu	Residence	Niveau d'éducation	Années au total	Profession	Autre	Retraite	Nombre de personnes dans le ménage	Nombre de personnes partageant une chambre	Situation de famille	Dans votre ménage, il y a (choice=Aucun des éléments suivants)	Dans votre ménage, il y a (choice=Téléphone)	Dans votre ménage, il y a (choice=Électricité)	Dans votre ménage, il y a (choice=Frigo/ Congélateur)	Dans votre ménage, il y a (choice=Télévision)	Dans votre ménage, il y a (choice=Climatisation)	Dans votre ménage, il y a (choice=Maison en dure)	Complete?_4	Avez-vous entendu parler de filaires/ L. loa	Qu'est-ce que s'est les filaires/ L. loa?	autre	Quels sont les signes et les symptômes de la Loase? (choice=Gonflement transitoi	Quels sont les signes et les symptômes de la Loase? (choice=Démangeaisons)	Quels sont les signes et les symptômes de la Loase? (choice=Migration du vers da	Quels sont les signes et les symptômes de la Loase? (choice=Conjonctivite- conge	Quels sont les signes et les symptômes de la Loase? (choice=Perte de la vue tran	Quels sont les signes et les symptômes de la Loase? (choice=Migration transitoir	Quels sont les signes et les symptômes de la Loase? (choice=Urticaire)	Quels sont les signes et les symptômes de la Loase? (choice=Douleurs musculaires	Quels sont les signes et les symptômes de la Loase? (choice=Fatigue)	Quels sont les signes et les symptômes de la Loase? (choice=Mal de dents)	Quels sont les signes et les symptômes de la Loase? (choice=Paralysie transitoir	Quels sont les signes et les symptômes de la Loase? (choice=Autre)	Quels sont les signes et les symptômes de la Loase? (choice=Ne sait pas)	Autres	La maladie vous empêche-t-elle de travailler/de faire des tâches ménagères?	Comment les gens se font infecté par L. loa? (choice=Mouche ou Chrysops (la mouc	Comment les gens se font infecté par L. loa? (choice=Moustiques)	Comment les gens se font infecté par L. loa? (choice=Eau nourriture)	Comment les gens se font infecté par L. loa? (choice=Humain-humain)	Comment les gens se font infecté par L. loa? (choice=Animaux)	Comment les gens se font infecté par L. loa? (choice=Mystique)	Comment les gens se font infecté par L. loa? (choice=Autre)
1	Complete	20.01.2022	Complete	Féminin	Oui	83		Sindara 2	Aucun		Retraite		Femme au foyer	1	1	Célibataire	Unchecked	Checked	Checked	Unchecked	Unchecked	Unchecked	Unchecked	Complete	Yes	Vers		Unchecked	Checked	Unchecked	Unchecked	Unchecked	Unchecked	Unchecked	Unchecked	Unchecked	Unchecked	Unchecked	Unchecked	Unchecked		Non	Unchecked	Unchecked	Unchecked	Unchecked	Unchecked	Unchecked	Unchecked
2	Complete	20.01.2022	Complete	Féminin	Oui	80		Sindara 2	Aucun		Retraite		Femme au foyer	5	1	Célibataire	Unchecked	Checked	Checked	Unchecked	Unchecked	Unchecked	Unchecked	Complete	Yes	Ne sait pas		Unchecked	Checked	Unchecked	Unchecked	Unchecked	Unchecked	Unchecked	Unchecked	Unchecked	Unchecked	Unchecked	Unchecked	Unchecked		Oui	Unchecked	Unchecked	Unchecked	Unchecked	Unchecked	Unchecked	Unchecked
3	Complete	21.01.2022	Complete	Masculin	Oui	85		Sindara 2	École primaire	5	Retraite		Chauffeur	1	1	Célibataire	Unchecked	Checked	Unchecked	Unchecked	Unchecked	Unchecked	Unchecked	Complete	Yes	Autre	microbe	Unchecked	Checked	Unchecked	Unchecked	Unchecked	Unchecked	Unchecked	Unchecked	Unchecked	Unchecked	Unchecked	Unchecked	Unchecked		Ne sait pas	Unchecked	Unchecked	Unchecked	Unchecked	Unchecked	Unchecked	Checked
4	Complete	21.01.2022	Complete	Féminin	Oui	25		Sindara 2	École secondaire	7	Commerçant			6	2	Marié- Concubinage	Unchecked	Checked	Checked	Checked	Checked	Unchecked	Unchecked	Complete	Yes	Vers		Checked	Checked	Checked	Unchecked	Unchecked	Unchecked	Unchecked	Unchecked	Unchecked	Unchecked	Unchecked	Unchecked	Unchecked		Ne sait pas	Unchecked	Unchecked	Checked	Unchecked	Unchecked	Unchecked	Unchecked
5	Complete	21.01.2022	Complete	Féminin	Oui	24		Sindara 2	École secondaire	7	Autre	Coiffeuse		4	2	Marié- Concubinage	Unchecked	Checked	Checked	Unchecked	Unchecked	Unchecked	Unchecked	Complete	Yes	Autre	microbe	Checked	Checked	Unchecked	Unchecked	Unchecked	Unchecked	Unchecked	Unchecked	Unchecked	Unchecked	Unchecked	Unchecked	Unchecked		Oui	Unchecked	Unchecked	Checked	Unchecked	Unchecked	Unchecked	Unchecked
6	Complete	21.01.2022	Complete	Féminin	Oui	41		Sindara 2	École secondaire	9	Autre	Educatrice préscolaire		8	2	Marié- Concubinage	Unchecked	Checked	Checked	Unchecked	Checked	Unchecked	Unchecked	Complete	Yes	Vers		Unchecked	Checked	Checked	Unchecked	Unchecked	Unchecked	Unchecked	Unchecked	Unchecked	Unchecked	Unchecked	Unchecked	Unchecked		Non	Checked	Unchecked	Unchecked	Unchecked	Unchecked	Unchecked	Unchecked
7	Complete	21.01.2022	Complete	Féminin	Oui	44		Sindara 2	École primaire	6	Femme au foyer			7	3	Marié- Concubinage	Unchecked	Checked	Checked	Unchecked	Unchecked	Unchecked	Unchecked	Complete	Yes	Vers		Unchecked	Checked	Unchecked	Unchecked	Unchecked	Unchecked	Checked	Unchecked	Unchecked	Unchecked	Unchecked	Checked	Unchecked	maux de tête	Non	Checked	Unchecked	Checked	Unchecked	Unchecked	Unchecked	Unchecked
8	Complete	29.01.2022	Complete	Féminin	Oui	48		Sindara 2	École primaire	6	Autre	ménagère		4	2	Célibataire	Unchecked	Checked	Checked	Unchecked	Checked	Unchecked	Unchecked	Complete	Yes	Vers		Checked	Checked	Unchecked	Unchecked	Unchecked	Unchecked	Unchecked	Unchecked	Unchecked	Unchecked	Unchecked	Unchecked	Unchecked		Oui	Unchecked	Unchecked	Checked	Unchecked	Unchecked	Unchecked	Unchecked
9	Complete	29.01.2022	Complete	Masculin	Oui	70		Sindara 2	École primaire	3	Retraite		Bateauman	5	2	Marié- Concubinage	Unchecked	Checked	Checked	Unchecked	Unchecked	Unchecked	Unchecked	Complete	Yes	Vers		Unchecked	Unchecked	Checked	Checked	Unchecked	Unchecked	Unchecked	Unchecked	Unchecked	Checked	Unchecked	Checked	Unchecked	maux de tête	Oui	Checked	Unchecked	Unchecked	Unchecked	Unchecked	Unchecked	Checked
10	Complete	30.01.2022	Complete	Masculin	Oui	73		Sindara 2	École primaire	6	Retraite		comptable	5	2	Marié- Concubinage	Unchecked	Checked	Checked	Checked	Checked	Unchecked	Unchecked	Complete	Yes	Vers		Checked	Checked	Checked	Unchecked	Unchecked	Checked	Unchecked	Unchecked	Unchecked	Unchecked	Unchecked	Unchecked	Unchecked		Non	Unchecked	Unchecked	Checked	Unchecked	Unchecked	Unchecked	Unchecked
11	Complete	30.01.2022	Complete	Masculin	Oui	67		Sindara 2	École primaire	6	Forestier			2	1	Célibataire	Unchecked	Unchecked	Checked	Checked	Unchecked	Unchecked	Unchecked	Complete	Yes	Vers		Unchecked	Checked	Checked	Checked	Unchecked	Checked	Unchecked	Unchecked	Unchecked	Unchecked	Unchecked	Unchecked	Unchecked		Non	Checked	Unchecked	Unchecked	Unchecked	Unchecked	Unchecked	Unchecked
12	Complete	30.01.2022	Complete	Masculin	Oui	60		Sindara 2	École secondaire	10	Retraite		chercheur de petrol	2	1	Célibataire	Unchecked	Checked	Checked	Unchecked	Unchecked	Unchecked	Unchecked	Complete	Yes	Vers		Unchecked	Checked	Checked	Unchecked	Unchecked	Unchecked	Unchecked	Unchecked	Unchecked	Unchecked	Unchecked	Unchecked	Unchecked		Non	Unchecked	Unchecked	Unchecked	Unchecked	Unchecked	Unchecked	Unchecked
13	Complete	30.01.2022	Complete	Féminin	Oui	43		Sindara 2	École secondaire	8	Agriculteur			7	2	Marié- Concubinage	Unchecked	Checked	Checked	Unchecked	Unchecked	Unchecked	Unchecked	Complete	Yes	Vers		Checked	Checked	Checked	Unchecked	Unchecked	Checked	Unchecked	Unchecked	Unchecked	Unchecked	Unchecked	Unchecked	Unchecked		Oui	Unchecked	Unchecked	Checked	Unchecked	Unchecked	Unchecked	Unchecked
14	Complete	05.02.2022	Complete	Masculin	Oui	61		Sindara Camp-Silence	École secondaire	9	Autre	commis de bureau		3	2	Marié- Concubinage	Unchecked	Checked	Checked	Checked	Checked	Unchecked	Unchecked	Complete	Yes	Vers		Unchecked	Checked	Checked	Unchecked	Unchecked	Unchecked	Unchecked	Unchecked	Unchecked	Checked	Unchecked	Unchecked	Unchecked		Oui	Checked	Unchecked	Unchecked	Unchecked	Unchecked	Unchecked	Unchecked
15	Complete	05.02.2022	Complete	Féminin	Oui	46		Sindara Camp-Silence	École primaire	6	Agriculteur			3	2	Marié- Concubinage	Unchecked	Checked	Checked	Checked	Checked	Unchecked	Unchecked	Complete	Yes	Vers		Checked	Checked	Checked	Checked	Unchecked	Unchecked	Unchecked	Unchecked	Unchecked	Unchecked	Unchecked	Checked	Unchecked	Gonflement de l'oeil	Oui	Unchecked	Unchecked	Unchecked	Unchecked	Unchecked	Unchecked	Unchecked
16	Complete	05.02.2022	Complete	Féminin	Oui	65		Sindara 2	École primaire	6	Autre	ménagere		3	3	Célibataire	Unchecked	Checked	Checked	Checked	Checked	Unchecked	Unchecked	Complete	Yes	Vers		Checked	Checked	Checked	Checked	Unchecked	Unchecked	Unchecked	Checked	Unchecked	Unchecked	Unchecked	Unchecked	Unchecked		Oui	Checked	Checked	Unchecked	Unchecked	Unchecked	Unchecked	Unchecked
17	Complete	06.02.2022	Complete	Masculin	Oui	24		Sindara 2	École secondaire	12	Autre	logisticien (Tracabilite)		3	2	Marié- Concubinage	Unchecked	Checked	Checked	Unchecked	Unchecked	Checked	Unchecked	Complete	Yes	Autre	microbe	Checked	Checked	Unchecked	Unchecked	Unchecked	Unchecked	Checked	Unchecked	Unchecked	Unchecked	Unchecked	Unchecked	Unchecked		Non	Unchecked	Unchecked	Unchecked	Unchecked	Unchecked	Unchecked	Unchecked
18	Complete	06.02.2022	Complete	Masculin	Oui	59		Sindara Camp-Silence	École primaire	4	Autre	Chef du village		5	2	Marié- Concubinage	Unchecked	Checked	Checked	Checked	Checked	Unchecked	Unchecked	Complete	Yes	Vers		Checked	Checked	Checked	Checked	Unchecked	Unchecked	Unchecked	Unchecked	Unchecked	Unchecked	Unchecked	Unchecked	Unchecked		Oui	Unchecked	Unchecked	Unchecked	Unchecked	Unchecked	Unchecked	Unchecked
19	Complete	06.02.2022	Complete	Masculin	Oui	64		Douani	Éducation supérieure	17	Retraite		Inspecteur de télécommunication	1	1	Marié- Concubinage	Unchecked	Checked	Unchecked	Unchecked	Unchecked	Unchecked	Unchecked	Complete	Yes	Vers		Unchecked	Checked	Checked	Checked	Unchecked	Checked	Unchecked	Unchecked	Unchecked	Unchecked	Unchecked	Unchecked	Unchecked		Non	Unchecked	Unchecked	Checked	Unchecked	Unchecked	Unchecked	Unchecked
20	Complete	06.02.2022	Complete	Féminin	Oui	46		Douani	École primaire	2	Agriculteur			5	2	Marié- Concubinage	Checked	Unchecked	Unchecked	Unchecked	Unchecked	Unchecked	Unchecked	Complete	Yes	Vers		Checked	Checked	Checked	Unchecked	Unchecked	Checked	Unchecked	Unchecked	Unchecked	Unchecked	Unchecked	Unchecked	Unchecked		Non	Unchecked	Unchecked	Unchecked	Unchecked	Unchecked	Unchecked	Unchecked
21	Complete	06.02.2022	Complete	Féminin	Oui	39		Douani	École secondaire	11	Agriculteur			5	2	Marié- Concubinage	Unchecked	Checked	Checked	Unchecked	Unchecked	Unchecked	Unchecked	Complete	Yes	Ne sait pas		Checked	Checked	Unchecked	Unchecked	Unchecked	Unchecked	Unchecked	Unchecked	Unchecked	Unchecked	Unchecked	Unchecked	Unchecked		Non	Unchecked	Unchecked	Unchecked	Unchecked	Unchecked	Unchecked	Unchecked
22	Complete	13.02.2022	Complete	Masculin	Oui	34		Douani	École secondaire	7	Agriculteur			8	4	Marié- Concubinage	Unchecked	Checked	Unchecked	Unchecked	Unchecked	Unchecked	Unchecked	Complete	Yes	Ne sait pas		Checked	Checked	Unchecked	Checked	Unchecked	Unchecked	Unchecked	Unchecked	Unchecked	Unchecked	Unchecked	Unchecked	Unchecked		Oui	Unchecked	Unchecked	Unchecked	Unchecked	Unchecked	Unchecked	Unchecked
23	Complete	13.02.2022	Complete	Masculin	Oui	50		Douani	Aucun		Autre	mécanicien		2	2	Célibataire	Unchecked	Checked	Unchecked	Unchecked	Unchecked	Unchecked	Unchecked	Complete	Yes	Vers		Unchecked	Checked	Checked	Checked	Checked	Unchecked	Unchecked	Unchecked	Unchecked	Unchecked	Unchecked	Unchecked	Unchecked		Oui	Unchecked	Unchecked	Unchecked	Unchecked	Unchecked	Unchecked	Unchecked
24	Complete	14.02.2022	Complete	Féminin	Oui	27		Douani	École secondaire	8	Agriculteur			5	5	Marié- Concubinage	Unchecked	Checked	Unchecked	Unchecked	Unchecked	Unchecked	Unchecked	Complete	Yes	Ne sait pas		Unchecked	Checked	Unchecked	Unchecked	Unchecked	Unchecked	Checked	Unchecked	Unchecked	Unchecked	Unchecked	Checked	Unchecked	fièvre	Non	Unchecked	Unchecked	Unchecked	Unchecked	Unchecked	Unchecked	Unchecked
25	Complete	14.02.2022	Complete	Masculin	Oui	73		Sindara 1	École secondaire	7	Retraite		Gendarmerie	8	1	Marié- Concubinage	Unchecked	Checked	Checked	Unchecked	Unchecked	Unchecked	Unchecked	Complete	Yes	Ne sait pas		Checked	Checked	Unchecked	Unchecked	Unchecked	Unchecked	Unchecked	Unchecked	Unchecked	Unchecked	Unchecked	Checked	Unchecked	la galle	Non	Checked	Unchecked	Checked	Unchecked	Unchecked	Unchecked	Unchecked
26	Complete	14.02.2022	Complete	Masculin	Oui	62		Sindara 1	École primaire	6	Retraite		Pointeur de terrassement (entreprise du pétrole)	6	2	Marié- Concubinage	Unchecked	Checked	Checked	Checked	Unchecked	Unchecked	Unchecked	Complete	Yes	Vers		Unchecked	Checked	Checked	Checked	Unchecked	Unchecked	Unchecked	Unchecked	Unchecked	Unchecked	Unchecked	Checked	Unchecked	la galle	Oui	Checked	Unchecked	Unchecked	Unchecked	Unchecked	Unchecked	Unchecked
27	Complete	14.02.2022	Complete	Féminin	Oui	30		Sindara 1	École secondaire	6	Femme au foyer			3	2	Marié- Concubinage	Unchecked	Checked	Checked	Checked	Checked	Unchecked	Unchecked	Complete	Yes	Ne sait pas		Checked	Checked	Unchecked	Unchecked	Unchecked	Unchecked	Unchecked	Unchecked	Unchecked	Unchecked	Unchecked	Checked	Unchecked	fièvre	Oui	Checked	Unchecked	Unchecked	Unchecked	Unchecked	Unchecked	Unchecked
28	Complete	15.02.2022	Complete	Féminin	Oui	64		Sindara 2	École primaire	5	Agriculteur			1	1	Célibataire	Unchecked	Checked	Checked	Unchecked	Checked	Unchecked	Unchecked	Complete	Yes	Vers		Unchecked	Checked	Checked	Checked	Checked	Unchecked	Unchecked	Unchecked	Unchecked	Checked	Unchecked	Unchecked	Unchecked		Oui	Unchecked	Unchecked	Unchecked	Unchecked	Unchecked	Unchecked	Unchecked
29	Complete	15.02.2022	Complete	Masculin	Oui	41		Sindara 2	Aucun		Autre	menuisier		4	1	Marié- Concubinage	Unchecked	Checked	Checked	Unchecked	Unchecked	Unchecked	Unchecked	Complete	Yes	Ne sait pas		Unchecked	Checked	Unchecked	Unchecked	Unchecked	Unchecked	Checked	Unchecked	Unchecked	Unchecked	Unchecked	Unchecked	Unchecked		Oui	Unchecked	Unchecked	Checked	Unchecked	Unchecked	Unchecked	Unchecked
30	Complete	16.02.2022	Complete	Féminin	Oui	46		Sindara 1	École secondaire	8	Femme au foyer			3	2	Marié- Concubinage	Unchecked	Checked	Checked	Unchecked	Checked	Unchecked	Unchecked	Complete	Yes	Ne sait pas		Unchecked	Checked	Unchecked	Unchecked	Unchecked	Unchecked	Checked	Unchecked	Unchecked	Unchecked	Unchecked	Unchecked	Unchecked		Oui	Unchecked	Unchecked	Checked	Unchecked	Unchecked	Unchecked	Unchecked
31	Complete	16.02.2022	Complete	Féminin	Oui	22		Sindara 1	École secondaire	6	Femme au foyer			12	2	Marié- Concubinage	Unchecked	Checked	Checked	Unchecked	Unchecked	Unchecked	Unchecked	Complete	Yes	Ne sait pas		Checked	Checked	Unchecked	Unchecked	Unchecked	Unchecked	Unchecked	Unchecked	Unchecked	Unchecked	Unchecked	Unchecked	Unchecked		Oui	Unchecked	Unchecked	Unchecked	Unchecked	Unchecked	Unchecked	Unchecked
32	Complete	16.02.2022	Complete	Féminin	Oui	29		Sindara 1	École secondaire	7	Femme au foyer			3	3	Marié- Concubinage	Unchecked	Checked	Checked	Unchecked	Unchecked	Unchecked	Unchecked	Complete	Yes	Vers		Unchecked	Unchecked	Checked	Checked	Unchecked	Unchecked	Unchecked	Unchecked	Unchecked	Unchecked	Unchecked	Unchecked	Unchecked		Non	Unchecked	Unchecked	Unchecked	Unchecked	Unchecked	Unchecked	Unchecked
33	Complete	16.02.2022	Complete	Féminin	Oui	22		Sindara 1	École secondaire	9	Femme au foyer			2	2	Marié- Concubinage	Unchecked	Checked	Checked	Checked	Checked	Unchecked	Unchecked	Complete	Yes	Autre	insect	Checked	Checked	Unchecked	Unchecked	Unchecked	Unchecked	Unchecked	Unchecked	Unchecked	Unchecked	Unchecked	Unchecked	Unchecked		Oui	Checked	Unchecked	Unchecked	Unchecked	Unchecked	Unchecked	Unchecked
34	Complete	16.02.2022	Complete	Masculin	Oui	60		Sindara 1	École secondaire	8	Autre	chef du canton		9	2	Marié- Concubinage	Unchecked	Checked	Checked	Checked	Checked	Unchecked	Checked	Complete	Yes	Vers		Unchecked	Checked	Unchecked	Checked	Unchecked	Checked	Unchecked	Unchecked	Unchecked	Checked	Unchecked	Unchecked	Unchecked		Oui	Checked	Checked	Unchecked	Unchecked	Unchecked	Unchecked	Unchecked
35	Complete	17.02.2022	Complete	Masculin	Oui	40		Sindara 1	École primaire	4	Agriculteur			6	3	Marié- Concubinage	Unchecked	Checked	Checked	Unchecked	Unchecked	Unchecked	Unchecked	Complete	Yes	Vers		Unchecked	Checked	Unchecked	Unchecked	Unchecked	Unchecked	Unchecked	Checked	Checked	Unchecked	Unchecked	Checked	Unchecked	chaleur, fièvre	Non	Unchecked	Unchecked	Unchecked	Unchecked	Unchecked	Unchecked	Checked
36	Complete	17.02.2022	Complete	Féminin	Oui	48		Sindara 1	École primaire	5	Agriculteur			3	2	Marié- Concubinage	Unchecked	Checked	Checked	Unchecked	Unchecked	Unchecked	Unchecked	Complete	Yes	Vers		Unchecked	Unchecked	Checked	Checked	Unchecked	Unchecked	Unchecked	Unchecked	Unchecked	Unchecked	Unchecked	Unchecked	Unchecked		Non	Unchecked	Unchecked	Unchecked	Unchecked	Unchecked	Unchecked	Unchecked
37	Complete	17.02.2022	Complete	Masculin	Oui	47		Sindara 1	École primaire	4	Forestier			8	1	Célibataire	Unchecked	Checked	Checked	Checked	Checked	Unchecked	Unchecked	Complete	Yes	Vers		Unchecked	Checked	Checked	Checked	Unchecked	Unchecked	Unchecked	Unchecked	Unchecked	Unchecked	Unchecked	Unchecked	Unchecked		Oui	Unchecked	Unchecked	Unchecked	Unchecked	Unchecked	Unchecked	Checked
38	Complete	17.02.2022	Complete	Féminin	Oui	58		Sindara 1	École primaire	5	Agriculteur			2	2	Célibataire	Unchecked	Checked	Checked	Checked	Unchecked	Unchecked	Unchecked	Complete	Yes	Vers		Unchecked	Checked	Checked	Checked	Checked	Unchecked	Unchecked	Unchecked	Unchecked	Checked	Unchecked	Unchecked	Unchecked		Oui	Unchecked	Unchecked	Unchecked	Unchecked	Unchecked	Unchecked	Unchecked
39	Complete	18.02.2022	Complete	Féminin	Oui	23		Sindara 2	École primaire	5	Femme au foyer			4	2	Marié- Concubinage	Unchecked	Checked	Unchecked	Unchecked	Unchecked	Unchecked	Unchecked	Complete	Yes	Ne sait pas		Checked	Checked	Unchecked	Unchecked	Unchecked	Unchecked	Unchecked	Unchecked	Unchecked	Unchecked	Unchecked	Unchecked	Unchecked		Oui	Unchecked	Unchecked	Unchecked	Unchecked	Unchecked	Unchecked	Unchecked
40	Complete	18.02.2022	Complete	Féminin	Oui	62		Sindara 2	École primaire	4	Agriculteur			1	1	Célibataire	Unchecked	Checked	Unchecked	Unchecked	Unchecked	Unchecked	Unchecked	Complete	Yes	Vers		Unchecked	Checked	Checked	Checked	Checked	Unchecked	Checked	Unchecked	Unchecked	Unchecked	Unchecked	Unchecked	Unchecked		Oui	Unchecked	Unchecked	Checked	Unchecked	Unchecked	Unchecked	Unchecked
41	Complete	19.02.2022	Complete	Masculin	Oui	59		Sindara 1indara 2	École secondaire	10	Retraite		Commercant	2	2	Marié- Concubinage	Unchecked	Checked	Checked	Unchecked	Checked	Unchecked	Unchecked	Complete	Yes	Vers		Unchecked	Checked	Checked	Checked	Checked	Checked	Unchecked	Unchecked	Unchecked	Checked	Unchecked	Unchecked	Unchecked		Oui	Checked	Unchecked	Checked	Unchecked	Unchecked	Unchecked	Unchecked
42	Complete	19.02.2022	Complete	Féminin	Oui	58		Sindara 2	École primaire	4	Agriculteur			2	1	Célibataire	Unchecked	Checked	Checked	Unchecked	Unchecked	Unchecked	Unchecked	Complete	Yes	Vers		Checked	Checked	Checked	Checked	Unchecked	Checked	Checked	Unchecked	Unchecked	Unchecked	Unchecked	Unchecked	Unchecked		Oui	Checked	Unchecked	Checked	Unchecked	Unchecked	Unchecked	Unchecked
43	Complete	19.02.2022	Complete	Féminin	Oui	25		Sindara 2	École primaire	6	Agriculteur			3	1	Marié- Concubinage	Unchecked	Checked	Checked	Checked	Checked	Unchecked	Unchecked	Complete	Yes	Vers		Checked	Checked	Unchecked	Unchecked	Unchecked	Unchecked	Unchecked	Unchecked	Unchecked	Checked	Unchecked	Unchecked	Unchecked		Non	Unchecked	Unchecked	Unchecked	Unchecked	Unchecked	Unchecked	Unchecked
44	Complete	19.02.2022	Complete	Masculin	Oui	20		Sindara 1	École secondaire	8	Forestier			6	1	Célibataire	Unchecked	Checked	Checked	Unchecked	Unchecked	Unchecked	Unchecked	Complete	Yes	Bactérie, virus, autre pathogène		Unchecked	Checked	Unchecked	Unchecked	Unchecked	Unchecked	Unchecked	Unchecked	Unchecked	Unchecked	Unchecked	Unchecked	Unchecked		Non	Unchecked	Unchecked	Unchecked	Checked	Unchecked	Unchecked	Unchecked
45	Complete	19.02.2022	Complete	Féminin	Oui	68		Sindara 1	École primaire	3	Retraite		femme au foyer	2	1	Célibataire	Unchecked	Checked	Checked	Unchecked	Unchecked	Unchecked	Checked	Complete	Yes	Vers		Checked	Unchecked	Checked	Checked	Unchecked	Unchecked	Checked	Unchecked	Unchecked	Unchecked	Unchecked	Unchecked	Unchecked		Oui	Unchecked	Unchecked	Unchecked	Unchecked	Unchecked	Unchecked	Unchecked
46	Complete	20.02.2022	Complete	Masculin	Oui	27		sindara 1	École secondaire	6	Autre	conducteur		3	2	Marié- Concubinage	Unchecked	Checked	Checked	Checked	Checked	Unchecked	Unchecked	Complete	Yes	Ne sait pas		Checked	Checked	Unchecked	Unchecked	Unchecked	Unchecked	Unchecked	Unchecked	Unchecked	Unchecked	Unchecked	Unchecked	Unchecked		Non	Unchecked	Checked	Unchecked	Unchecked	Unchecked	Unchecked	Unchecked
47	Complete	20.02.2022	Complete	Masculin	Oui	38		Sindara 2	École secondaire	8	Autre	Technicien de carrière		5	1	Célibataire	Unchecked	Checked	Checked	Checked	Checked	Unchecked	Unchecked	Complete	Yes	Ne sait pas		Checked	Checked	Unchecked	Unchecked	Unchecked	Unchecked	Checked	Unchecked	Unchecked	Unchecked	Unchecked	Unchecked	Unchecked		Non	Unchecked	Unchecked	Checked	Unchecked	Checked	Unchecked	Unchecked
48	Complete	20.02.2022	Complete	Masculin	Oui	66		Sindara 2	École primaire	5	Agriculteur			11	2	Marié- Concubinage	Unchecked	Checked	Checked	Unchecked	Checked	Unchecked	Unchecked	Complete	Yes	Vers		Unchecked	Checked	Checked	Checked	Unchecked	Unchecked	Checked	Unchecked	Unchecked	Unchecked	Unchecked	Unchecked	Unchecked		Non	Checked	Unchecked	Unchecked	Unchecked	Unchecked	Unchecked	Unchecked
49	Complete	04.03.2022	Complete	Féminin	Oui	53		Sindara 1	École secondaire	10	Agriculteur			10	5	Marié- Concubinage	Checked	Unchecked	Unchecked	Unchecked	Unchecked	Unchecked	Unchecked	Complete	Yes	Ne sait pas		Unchecked	Unchecked	Unchecked	Unchecked	Unchecked	Unchecked	Unchecked	Unchecked	Checked	Unchecked	Unchecked	Unchecked	Unchecked		Non	Unchecked	Unchecked	Unchecked	Unchecked	Unchecked	Unchecked	Checked
50	Complete	05.03.2022	Complete	Masculin	Oui	36		Song	École secondaire	7	Agriculteur			7	2	Marié- Concubinage	Unchecked	Checked	Unchecked	Unchecked	Unchecked	Unchecked	Unchecked	Complete	Yes	Vers		Unchecked	Checked	Checked	Checked	Unchecked	Unchecked	Unchecked	Unchecked	Unchecked	Unchecked	Unchecked	Unchecked	Unchecked		Oui	Unchecked	Unchecked	Unchecked	Unchecked	Unchecked	Unchecked	Unchecked
51	Complete	05.03.2022	Complete	Féminin	Oui	41		Song	École primaire	5	Agriculteur			2	2	Marié- Concubinage	Unchecked	Checked	Unchecked	Unchecked	Unchecked	Unchecked	Unchecked	Complete	Yes	Vers		Unchecked	Unchecked	Checked	Checked	Unchecked	Unchecked	Unchecked	Unchecked	Unchecked	Checked	Unchecked	Unchecked	Unchecked		Oui	Unchecked	Unchecked	Unchecked	Unchecked	Unchecked	Unchecked	Unchecked
52	Complete	05.03.2022	Complete	Féminin	Oui	20		Song	École secondaire	7	Femme au foyer			3	2	Marié- Concubinage	Unchecked	Checked	Unchecked	Unchecked	Unchecked	Unchecked	Unchecked	Complete	Yes	Ne sait pas		Unchecked	Checked	Unchecked	Unchecked	Unchecked	Unchecked	Checked	Unchecked	Unchecked	Unchecked	Unchecked	Unchecked	Unchecked		Non	Unchecked	Unchecked	Unchecked	Unchecked	Unchecked	Unchecked	Unchecked
53	Complete	05.03.2022	Complete	Féminin	Oui	41		Song	Aucun		Agriculteur			5	2	Marié- Concubinage	Checked	Unchecked	Unchecked	Unchecked	Unchecked	Unchecked	Unchecked	Complete	Yes	Bactérie, virus, autre pathogène		Unchecked	Checked	Unchecked	Unchecked	Unchecked	Unchecked	Checked	Unchecked	Unchecked	Unchecked	Unchecked	Unchecked	Unchecked		Non	Unchecked	Unchecked	Unchecked	Unchecked	Unchecked	Unchecked	Checked
54	Complete	05.03.2022	Complete	Féminin	Oui	38		Song	École secondaire	8	Femme au foyer			6	2	Marié- Concubinage	Checked	Unchecked	Unchecked	Unchecked	Unchecked	Unchecked	Unchecked	Complete	Yes	Vers		Unchecked	Checked	Unchecked	Unchecked	Unchecked	Unchecked	Checked	Unchecked	Unchecked	Unchecked	Unchecked	Checked	Unchecked	fièvre, mal au ventre	Non	Checked	Unchecked	Unchecked	Unchecked	Unchecked	Unchecked	Unchecked
55	Complete	05.03.2022	Complete	Masculin	Oui	45		Song	École secondaire	8	Autre	chef du personnel		9	2	Marié- Concubinage	Unchecked	Checked	Unchecked	Unchecked	Unchecked	Unchecked	Unchecked	Complete	Yes	Vers		Unchecked	Checked	Checked	Checked	Unchecked	Checked	Checked	Unchecked	Unchecked	Unchecked	Unchecked	Unchecked	Unchecked		Oui	Unchecked	Unchecked	Checked	Unchecked	Unchecked	Unchecked	Unchecked
56	Complete	05.03.2022	Complete	Masculin	Oui	19		Song	École secondaire	9	Forestier			4	2	Marié- Concubinage	Checked	Unchecked	Unchecked	Unchecked	Unchecked	Unchecked	Unchecked	Complete	Yes	Vers		Checked	Checked	Unchecked	Unchecked	Unchecked	Checked	Unchecked	Unchecked	Unchecked	Unchecked	Unchecked	Unchecked	Unchecked		Oui	Unchecked	Unchecked	Unchecked	Unchecked	Unchecked	Unchecked	Unchecked
57	Complete	06.03.2022	Complete	Masculin	Oui	36		Sindara 2	École primaire	3	Forestier			10	5	Marié- Concubinage	Unchecked	Checked	Checked	Unchecked	Checked	Unchecked	Unchecked	Complete	Yes	Vers		Checked	Checked	Checked	Unchecked	Unchecked	Unchecked	Checked	Unchecked	Unchecked	Unchecked	Unchecked	Unchecked	Unchecked		Oui	Unchecked	Unchecked	Unchecked	Unchecked	Unchecked	Unchecked	Unchecked
58	Complete	06.03.2022	Complete	Masculin	Oui	46		Song	École secondaire	7	Forestier			4	1	Marié- Concubinage	Unchecked	Checked	Unchecked	Unchecked	Unchecked	Unchecked	Unchecked	Complete	Yes	Vers		Unchecked	Checked	Checked	Checked	Unchecked	Unchecked	Checked	Unchecked	Unchecked	Unchecked	Unchecked	Unchecked	Unchecked		Oui	Unchecked	Unchecked	Unchecked	Unchecked	Unchecked	Unchecked	Unchecked
59	Complete	06.03.2022	Complete	Masculin	Oui	29		Song	École secondaire	11	Forestier			15	2	Marié- Concubinage	Unchecked	Checked	Unchecked	Unchecked	Unchecked	Unchecked	Unchecked	Complete	Yes	Bactérie, virus, autre pathogène		Unchecked	Checked	Unchecked	Unchecked	Unchecked	Unchecked	Checked	Unchecked	Unchecked	Unchecked	Unchecked	Unchecked	Unchecked		Non	Unchecked	Unchecked	Unchecked	Unchecked	Unchecked	Unchecked	Unchecked
60	Complete	06.03.2022	Complete	Masculin	Oui	78		Song	École primaire	2	Retraite		Mechanicien	1	1	Célibataire	Unchecked	Checked	Unchecked	Unchecked	Unchecked	Unchecked	Unchecked	Complete	Yes	Vers		Unchecked	Checked	Checked	Checked	Unchecked	Unchecked	Unchecked	Unchecked	Unchecked	Unchecked	Unchecked	Unchecked	Unchecked		Non	Unchecked	Unchecked	Unchecked	Unchecked	Unchecked	Unchecked	Unchecked
61	Complete	06.03.2022	Complete	Masculin	Oui	21		Song	École primaire	6	Forestier			7	1	Marié- Concubinage	Unchecked	Checked	Unchecked	Unchecked	Unchecked	Unchecked	Unchecked	Complete	Yes	Ne sait pas		Unchecked	Checked	Unchecked	Unchecked	Unchecked	Unchecked	Unchecked	Unchecked	Unchecked	Unchecked	Unchecked	Unchecked	Unchecked		Non	Unchecked	Unchecked	Unchecked	Unchecked	Unchecked	Unchecked	Unchecked
62	Complete	06.03.2022	Complete	Féminin	Oui	54		Song	École primaire	6	Agriculteur			6	2	Marié- Concubinage	Unchecked	Checked	Unchecked	Unchecked	Unchecked	Unchecked	Unchecked	Complete	Yes	Vers		Unchecked	Checked	Checked	Checked	Unchecked	Unchecked	Unchecked	Unchecked	Unchecked	Unchecked	Unchecked	Unchecked	Unchecked		Non	Unchecked	Unchecked	Unchecked	Unchecked	Unchecked	Unchecked	Unchecked
63	Complete	07.03.2022	Complete	Masculin	Oui	37		Song	École secondaire	9	Forestier			11	1	Célibataire	Unchecked	Checked	Unchecked	Unchecked	Unchecked	Unchecked	Unchecked	Complete	Yes	Vers		Unchecked	Checked	Checked	Checked	Checked	Unchecked	Unchecked	Checked	Unchecked	Checked	Unchecked	Unchecked	Unchecked		Oui	Unchecked	Checked	Unchecked	Unchecked	Unchecked	Unchecked	Unchecked
64	Complete	07.03.2022	Complete	Féminin	Oui	28		Song	École secondaire	7	Femme au foyer			11	3	Marié- Concubinage	Unchecked	Checked	Unchecked	Unchecked	Unchecked	Unchecked	Unchecked	Complete	Yes	Vers		Unchecked	Checked	Unchecked	Checked	Checked	Unchecked	Checked	Unchecked	Unchecked	Unchecked	Unchecked	Unchecked	Unchecked		Oui	Unchecked	Unchecked	Unchecked	Unchecked	Unchecked	Unchecked	Unchecked
65	Complete	07.03.2022	Complete	Féminin	Oui	64		Song	École secondaire	6	Agriculteur			1	1	Marié- Concubinage	Unchecked	Checked	Unchecked	Unchecked	Unchecked	Unchecked	Unchecked	Complete	Yes	Vers		Checked	Checked	Checked	Checked	Checked	Checked	Unchecked	Checked	Unchecked	Checked	Unchecked	Checked	Unchecked	mal à l'oreille, maux de tête	Oui	Unchecked	Unchecked	Unchecked	Unchecked	Unchecked	Unchecked	Unchecked
66	Complete	07.03.2022	Complete	Féminin	Oui	64		Song	École primaire	5	Retraite		Agriculteur, chef du village	2	2	Marié- Concubinage	Unchecked	Checked	Unchecked	Unchecked	Unchecked	Unchecked	Unchecked	Complete	Yes	Vers		Unchecked	Checked	Checked	Checked	Unchecked	Unchecked	Unchecked	Unchecked	Unchecked	Unchecked	Unchecked	Unchecked	Unchecked		Non	Unchecked	Unchecked	Unchecked	Unchecked	Unchecked	Unchecked	Unchecked
67	Complete	19.03.2022	Complete	Féminin	Oui	43		Song	Aucun		Femme au foyer			3	2	Marié- Concubinage	Checked	Unchecked	Unchecked	Unchecked	Unchecked	Unchecked	Unchecked	Complete	Yes	Vers		Unchecked	Unchecked	Checked	Checked	Unchecked	Unchecked	Unchecked	Unchecked	Unchecked	Unchecked	Unchecked	Unchecked	Unchecked		Ne sait pas	Unchecked	Unchecked	Unchecked	Unchecked	Unchecked	Unchecked	Unchecked
68	Complete	19.03.2022	Complete	Masculin	Oui	20		Song	École secondaire	11	Élève/ Étudiant			11	2	Célibataire	Unchecked	Checked	Unchecked	Unchecked	Unchecked	Unchecked	Unchecked	Complete	Yes	Bactérie, virus, autre pathogène		Unchecked	Checked	Unchecked	Unchecked	Unchecked	Unchecked	Checked	Unchecked	Unchecked	Unchecked	Unchecked	Unchecked	Unchecked		Oui	Unchecked	Unchecked	Unchecked	Unchecked	Unchecked	Unchecked	Unchecked
69	Complete	19.03.2022	Complete	Féminin	Oui	48		Song	École primaire	2	Agriculteur			2	2	Marié- Concubinage	Unchecked	Checked	Unchecked	Unchecked	Unchecked	Unchecked	Unchecked	Complete	Yes	Vers		Unchecked	Checked	Checked	Checked	Unchecked	Checked	Unchecked	Checked	Unchecked	Unchecked	Unchecked	Unchecked	Unchecked		Non	Unchecked	Unchecked	Unchecked	Unchecked	Unchecked	Unchecked	Unchecked
70	Complete	19.03.2022	Complete	Masculin	Oui	34		Song	École primaire	6	Forestier			4	2	Marié- Concubinage	Unchecked	Checked	Unchecked	Unchecked	Unchecked	Unchecked	Unchecked	Complete	Yes	Ne sait pas		Unchecked	Checked	Unchecked	Unchecked	Unchecked	Unchecked	Unchecked	Unchecked	Unchecked	Unchecked	Unchecked	Unchecked	Unchecked		Non	Unchecked	Unchecked	Unchecked	Unchecked	Unchecked	Unchecked	Checked
71	Complete	19.03.2022	Complete	Féminin	Oui	37		Song	École primaire	5	Agriculteur			3	3	Marié- Concubinage	Unchecked	Checked	Unchecked	Unchecked	Unchecked	Unchecked	Unchecked	Complete	Yes	Ne sait pas		Unchecked	Checked	Unchecked	Unchecked	Unchecked	Unchecked	Checked	Unchecked	Unchecked	Unchecked	Unchecked	Unchecked	Unchecked		Ne sait pas	Unchecked	Unchecked	Unchecked	Unchecked	Unchecked	Unchecked	Unchecked
72	Complete	20.03.2022	Complete	Masculin	Oui	32		Song	École secondaire	7	Autre	marin		8	3	Marié- Concubinage	Unchecked	Checked	Checked	Checked	Checked	Unchecked	Unchecked	Complete	Yes	Vers		Checked	Checked	Checked	Checked	Checked	Checked	Checked	Unchecked	Unchecked	Unchecked	Unchecked	Unchecked	Unchecked		Non	Unchecked	Unchecked	Unchecked	Unchecked	Unchecked	Unchecked	Unchecked
73	Complete	20.03.2022	Complete	Masculin	Oui	42		Song	École primaire	2	Aucune			9	2	Célibataire	Unchecked	Unchecked	Checked	Checked	Checked	Unchecked	Unchecked	Complete	Yes	Vers		Unchecked	Checked	Checked	Checked	Unchecked	Unchecked	Unchecked	Unchecked	Unchecked	Unchecked	Unchecked	Checked	Unchecked	fièvre	Non	Checked	Unchecked	Unchecked	Unchecked	Unchecked	Unchecked	Unchecked
74	Complete	20.03.2022	Complete	Féminin	Oui	40		Song	École secondaire	10	Agriculteur			10	2	Marié- Concubinage	Unchecked	Checked	Unchecked	Unchecked	Unchecked	Unchecked	Unchecked	Complete	Yes	Vers		Unchecked	Checked	Checked	Checked	Unchecked	Unchecked	Unchecked	Checked	Unchecked	Unchecked	Unchecked	Unchecked	Unchecked		Oui	Unchecked	Checked	Unchecked	Unchecked	Unchecked	Unchecked	Unchecked
75	Complete	20.03.2022	Complete	Masculin	Oui	36		Song	École primaire	2	Autre	conducteur		7	5	Marié- Concubinage	Unchecked	Unchecked	Checked	Unchecked	Unchecked	Unchecked	Unchecked	Complete	Yes	Vers		Checked	Checked	Checked	Checked	Unchecked	Unchecked	Unchecked	Unchecked	Unchecked	Unchecked	Unchecked	Unchecked	Unchecked		Oui	Unchecked	Unchecked	Unchecked	Unchecked	Unchecked	Unchecked	Unchecked
76	Complete	20.03.2022	Complete	Masculin	Oui	40		Song	École secondaire	11	Forestier			6	3	Marié- Concubinage	Checked	Unchecked	Unchecked	Unchecked	Unchecked	Unchecked	Unchecked	Complete	Yes	Vers		Checked	Checked	Checked	Checked	Checked	Unchecked	Unchecked	Unchecked	Unchecked	Unchecked	Unchecked	Unchecked	Unchecked		Non	Unchecked	Unchecked	Unchecked	Unchecked	Unchecked	Unchecked	Unchecked
77	Complete	20.03.2022	Complete	Féminin	Oui	43		Song	École secondaire	8	Agriculteur			7	4	Célibataire	Unchecked	Unchecked	Checked	Unchecked	Unchecked	Unchecked	Unchecked	Complete	Yes	Vers		Unchecked	Checked	Checked	Checked	Checked	Unchecked	Unchecked	Unchecked	Unchecked	Checked	Unchecked	Unchecked	Unchecked		Oui	Unchecked	Unchecked	Unchecked	Unchecked	Unchecked	Unchecked	Unchecked
78	Complete	21.03.2022	Complete	Féminin	Oui	33		Song	École secondaire	8	Agriculteur			1	1	Marié- Concubinage	Unchecked	Checked	Unchecked	Unchecked	Unchecked	Unchecked	Unchecked	Complete	Yes	Vers		Unchecked	Checked	Checked	Checked	Unchecked	Unchecked	Unchecked	Unchecked	Unchecked	Unchecked	Unchecked	Unchecked	Unchecked		Non	Unchecked	Unchecked	Unchecked	Unchecked	Unchecked	Unchecked	Unchecked
79	Complete	21.03.2022	Complete	Féminin	Inconnu	72	Adult (3e âge)	Song	École primaire	1	Agriculteur			8	1	Marié- Concubinage	Checked	Unchecked	Checked	Unchecked	Unchecked	Unchecked	Unchecked	Complete	Yes	Vers		Unchecked	Checked	Checked	Checked	Unchecked	Unchecked	Checked	Unchecked	Unchecked	Unchecked	Unchecked	Unchecked	Unchecked		Non	Checked	Unchecked	Unchecked	Unchecked	Unchecked	Unchecked	Unchecked
80	Complete	21.03.2022	Complete	Masculin	Oui	62		Song	École secondaire	11	Autre	Proprietäre du bar		3	1	Célibataire	Unchecked	Checked	Checked	Unchecked	Unchecked	Unchecked	Unchecked	Complete	Yes	Ne sait pas		Unchecked	Unchecked	Unchecked	Unchecked	Unchecked	Unchecked	Unchecked	Unchecked	Unchecked	Unchecked	Unchecked	Unchecked	Checked		Ne sait pas	Unchecked	Unchecked	Unchecked	Unchecked	Unchecked	Unchecked	Unchecked
81	Complete	26.03.2022	Complete	Féminin	Oui	37		Sindara 2	École primaire	5	Agriculteur			5	2	Marié- Concubinage	Unchecked	Checked	Checked	Unchecked	Checked	Unchecked	Unchecked	Complete	Yes	Vers		Unchecked	Checked	Checked	Checked	Unchecked	Unchecked	Unchecked	Unchecked	Unchecked	Unchecked	Unchecked	Unchecked	Unchecked		Non	Unchecked	Unchecked	Unchecked	Unchecked	Unchecked	Unchecked	Unchecked
82	Complete	26.03.2022	Complete	Féminin	Oui	58		Sindara 2	Aucun		Agriculteur			1	1	Célibataire	Unchecked	Checked	Unchecked	Unchecked	Unchecked	Unchecked	Unchecked	Complete	Yes	Vers		Checked	Checked	Checked	Checked	Checked	Checked	Unchecked	Checked	Unchecked	Unchecked	Unchecked	Checked	Unchecked	maux de tête	Non	Checked	Unchecked	Unchecked	Unchecked	Unchecked	Unchecked	Unchecked
83	Complete	26.03.2022	Complete	Féminin	Oui	51		Sindara 2	École primaire	2	Agriculteur			10	2	Célibataire	Checked	Unchecked	Unchecked	Unchecked	Unchecked	Unchecked	Unchecked	Complete	Yes	Vers		Checked	Checked	Checked	Checked	Checked	Checked	Unchecked	Unchecked	Unchecked	Unchecked	Unchecked	Unchecked	Unchecked		Oui	Unchecked	Unchecked	Unchecked	Unchecked	Unchecked	Unchecked	Unchecked
84	Complete	26.03.2022	Complete	Masculin	Oui	28		Sindara 2	École primaire	6	Forestier			10	5	Marié- Concubinage	Unchecked	Checked	Checked	Checked	Checked	Unchecked	Unchecked	Complete	Yes	Vers		Checked	Checked	Unchecked	Unchecked	Unchecked	Unchecked	Checked	Unchecked	Unchecked	Unchecked	Unchecked	Unchecked	Unchecked		Non	Unchecked	Unchecked	Unchecked	Unchecked	Unchecked	Unchecked	Unchecked
85	Complete	26.03.2022	Complete	Féminin	Oui	62		Sindara 2	École secondaire	8	Retraite		secrétaire comptable	8	1	Célibataire	Unchecked	Checked	Checked	Unchecked	Unchecked	Unchecked	Unchecked	Complete	Yes	Vers		Checked	Checked	Checked	Checked	Unchecked	Unchecked	Checked	Unchecked	Unchecked	Checked	Unchecked	Unchecked	Unchecked		Oui	Unchecked	Unchecked	Unchecked	Unchecked	Unchecked	Unchecked	Checked
86	Complete	27.03.2022	Complete	Masculin	Oui	24		Song	École secondaire	9	Forestier			5	1	Marié- Concubinage	Unchecked	Checked	Checked	Unchecked	Unchecked	Unchecked	Unchecked	Complete	No	Ne sait pas		Unchecked	Unchecked	Unchecked	Unchecked	Unchecked	Unchecked	Unchecked	Unchecked	Unchecked	Unchecked	Unchecked	Unchecked	Checked		Ne sait pas	Unchecked	Unchecked	Unchecked	Unchecked	Unchecked	Unchecked	Unchecked
87	Complete	27.03.2022	Complete	Féminin	Oui	49		Song	École secondaire	10	Agriculteur			3	1	Célibataire	Unchecked	Checked	Unchecked	Unchecked	Unchecked	Unchecked	Unchecked	Complete	Yes	Vers		Unchecked	Checked	Checked	Checked	Checked	Unchecked	Unchecked	Unchecked	Unchecked	Checked	Unchecked	Unchecked	Unchecked		Oui	Unchecked	Unchecked	Unchecked	Unchecked	Unchecked	Unchecked	Unchecked
88	Complete	27.03.2022	Complete	Masculin	Oui	28		Sindara 2	École secondaire	10	Autre	conducteur		1	1	Marié- Concubinage	Unchecked	Checked	Unchecked	Unchecked	Unchecked	Unchecked	Unchecked	Complete	Yes	Bactérie, virus, autre pathogène		Checked	Checked	Unchecked	Unchecked	Unchecked	Unchecked	Unchecked	Unchecked	Unchecked	Unchecked	Unchecked	Unchecked	Unchecked		Non	Unchecked	Unchecked	Unchecked	Unchecked	Unchecked	Unchecked	Unchecked
89	Complete	27.03.2022	Complete	Masculin	Oui	79		Douani	Aucun		Retraite		chef du village	5	2	Marié- Concubinage	Unchecked	Checked	Unchecked	Unchecked	Unchecked	Unchecked	Unchecked	Complete	Yes	Vers		Checked	Checked	Checked	Checked	Checked	Checked	Checked	Unchecked	Unchecked	Unchecked	Unchecked	Unchecked	Unchecked		Oui	Unchecked	Unchecked	Unchecked	Unchecked	Unchecked	Unchecked	Unchecked
90	Complete	27.03.2022	Complete	Féminin	Oui	54		Douani	École secondaire	8	Agriculteur			2	2	Marié- Concubinage	Unchecked	Checked	Checked	Unchecked	Checked	Unchecked	Unchecked	Complete	Yes	Vers		Unchecked	Checked	Checked	Checked	Checked	Unchecked	Checked	Unchecked	Unchecked	Unchecked	Unchecked	Unchecked	Unchecked		Oui	Unchecked	Unchecked	Unchecked	Unchecked	Unchecked	Unchecked	Unchecked
91	Complete	27.03.2022	Complete	Féminin	Oui	42		Douani	École primaire	6	Agriculteur			6	2	Célibataire	Unchecked	Checked	Unchecked	Unchecked	Unchecked	Unchecked	Unchecked	Complete	Yes	Vers		Unchecked	Checked	Checked	Checked	Checked	Unchecked	Unchecked	Unchecked	Unchecked	Unchecked	Unchecked	Unchecked	Unchecked		Oui	Unchecked	Unchecked	Unchecked	Unchecked	Unchecked	Unchecked	Unchecked
92	Complete	31.03.2022	Complete	Féminin	Oui	47		Sindara 2	École secondaire	6	Agriculteur			12	2	Marié- Concubinage	Unchecked	Checked	Checked	Checked	Checked	Unchecked	Unchecked	Complete	Yes	Vers		Checked	Checked	Checked	Checked	Checked	Unchecked	Unchecked	Unchecked	Unchecked	Unchecked	Unchecked	Unchecked	Unchecked		Oui	Unchecked	Unchecked	Unchecked	Unchecked	Unchecked	Unchecked	Unchecked
93	Complete	31.03.2022	Complete	Féminin	Oui	32		Sindara 2	École secondaire	7	Agriculteur			5	5	Marié- Concubinage	Unchecked	Unchecked	Checked	Unchecked	Unchecked	Unchecked	Unchecked	Complete	Yes	Vers		Unchecked	Checked	Unchecked	Unchecked	Unchecked	Unchecked	Unchecked	Unchecked	Unchecked	Unchecked	Unchecked	Unchecked	Unchecked		Non	Unchecked	Unchecked	Unchecked	Unchecked	Unchecked	Unchecked	Checked
94	Complete	31.03.2022	Complete	Masculin	Oui	51		Sindara 2	École secondaire	9	Forestier			1	1	Célibataire	Unchecked	Checked	Unchecked	Unchecked	Unchecked	Unchecked	Unchecked	Complete	Yes	Ne sait pas		Checked	Checked	Unchecked	Unchecked	Unchecked	Unchecked	Unchecked	Unchecked	Unchecked	Unchecked	Unchecked	Unchecked	Unchecked		Non	Unchecked	Unchecked	Unchecked	Unchecked	Unchecked	Unchecked	Unchecked
95	Complete	31.03.2022	Complete	Masculin	Oui	53		Sindara 2	École primaire	6	Agriculteur			8	2	Marié- Concubinage	Unchecked	Checked	Checked	Checked	Checked	Unchecked	Unchecked	Complete	Yes	Vers		Checked	Checked	Unchecked	Unchecked	Unchecked	Unchecked	Checked	Unchecked	Unchecked	Unchecked	Unchecked	Checked	Unchecked	mal au dos	Non	Unchecked	Checked	Checked	Unchecked	Unchecked	Unchecked	Unchecked
96	Complete	01.04.2022	Complete	Masculin	Oui	33		Sindara 1	École secondaire	10	Forestier			1	1	Marié- Concubinage	Unchecked	Checked	Checked	Unchecked	Checked	Unchecked	Unchecked	Complete	Yes	Vers		Unchecked	Checked	Unchecked	Unchecked	Unchecked	Unchecked	Unchecked	Unchecked	Unchecked	Unchecked	Unchecked	Unchecked	Unchecked		Oui	Checked	Unchecked	Unchecked	Unchecked	Unchecked	Unchecked	Unchecked
97	Complete	01.04.2022	Complete	Féminin	Oui	74		Sindara 2	École primaire	6	Retraite		Agriculteur	2	2	Marié- Concubinage	Unchecked	Checked	Checked	Checked	Checked	Unchecked	Unchecked	Complete	Yes	Vers		Checked	Checked	Checked	Checked	Unchecked	Unchecked	Unchecked	Unchecked	Unchecked	Unchecked	Unchecked	Unchecked	Unchecked		Oui	Checked	Unchecked	Unchecked	Unchecked	Unchecked	Unchecked	Unchecked
98	Complete	01.04.2022	Complete	Masculin	Oui	58		Sindara 1	École secondaire	9	Retraite		conducteur engin	8	1	Célibataire	Unchecked	Checked	Checked	Checked	Checked	Unchecked	Unchecked	Complete	Yes	Vers		Checked	Checked	Checked	Checked	Checked	Unchecked	Checked	Unchecked	Unchecked	Checked	Unchecked	Unchecked	Unchecked		Oui	Checked	Unchecked	Unchecked	Unchecked	Unchecked	Unchecked	Unchecked
99	Complete	02.04.2022	Complete	Féminin	Oui	19		Sindara 2	École secondaire	9	Femme au foyer			4	3	Marié- Concubinage	Unchecked	Checked	Checked	Checked	Unchecked	Unchecked	Unchecked	Complete	Yes	Ne sait pas		Checked	Checked	Unchecked	Unchecked	Unchecked	Unchecked	Unchecked	Unchecked	Unchecked	Unchecked	Unchecked	Unchecked	Unchecked		Non	Unchecked	Unchecked	Checked	Unchecked	Unchecked	Unchecked	Unchecked
100	Complete	02.04.2022	Complete	Féminin	Oui	61		Sindara 2	École primaire	6	Agriculteur			1	1	Célibataire	Unchecked	Checked	Checked	Unchecked	Unchecked	Unchecked	Unchecked	Complete	Yes	Vers		Unchecked	Checked	Checked	Checked	Unchecked	Checked	Checked	Unchecked	Unchecked	Checked	Unchecked	Unchecked	Unchecked		Oui	Unchecked	Unchecked	Checked	Unchecked	Unchecked	Unchecked	Unchecked
101	Complete	02.04.2022	Complete	Féminin	Oui	27		Sindara 2	École primaire	5	Agriculteur			4	4		Unchecked	Checked	Checked	Unchecked	Unchecked	Unchecked	Unchecked	Complete	Yes	Ne sait pas		Unchecked	Checked	Unchecked	Unchecked	Unchecked	Unchecked	Checked	Unchecked	Unchecked	Unchecked	Unchecked	Unchecked	Unchecked		Non	Unchecked	Unchecked	Unchecked	Unchecked	Unchecked	Unchecked	Unchecked
102	Complete	02.04.2022	Complete	Masculin	Oui	69		Sindara 2	École primaire	6	Retraite		Technicien	2	2	Marié- Concubinage	Unchecked	Checked	Checked	Checked	Checked	Unchecked	Unchecked	Complete	Yes	Vers		Unchecked	Checked	Checked	Checked	Unchecked	Unchecked	Unchecked	Unchecked	Unchecked	Unchecked	Unchecked	Checked	Unchecked	coloration foncée de la peau	Non	Checked	Unchecked	Unchecked	Checked	Unchecked	Unchecked	Unchecked
103	Complete	02.04.2022	Complete	Masculin	Oui	27		Sindara 2	École secondaire	10	Autre	Electricien		3	1	Célibataire	Unchecked	Checked	Checked	Unchecked	Checked	Unchecked	Unchecked	Complete	Yes	Bactérie, virus, autre pathogène		Unchecked	Checked	Unchecked	Unchecked	Unchecked	Unchecked	Unchecked	Unchecked	Unchecked	Unchecked	Unchecked	Unchecked	Unchecked		Non	Unchecked	Unchecked	Unchecked	Unchecked	Unchecked	Unchecked	Unchecked
104	Complete	02.04.2022	Complete	Masculin	Oui	19		Sindara 2	École primaire	6	Autre	mineur d'or		5	2	Célibataire	Unchecked	Checked	Checked	Checked	Checked	Unchecked	Unchecked	Complete	Yes	Ne sait pas		Unchecked	Checked	Unchecked	Unchecked	Unchecked	Unchecked	Checked	Unchecked	Unchecked	Unchecked	Unchecked	Unchecked	Unchecked		Non	Unchecked	Unchecked	Unchecked	Unchecked	Unchecked	Unchecked	Unchecked
105	Complete	03.04.2022	Complete	Féminin	Oui	50		Sindara 2	École primaire	6	Autre	Bar		2	1	Célibataire	Unchecked	Checked	Checked	Checked	Unchecked	Unchecked	Unchecked	Complete	Yes	Vers		Unchecked	Checked	Checked	Unchecked	Unchecked	Unchecked	Checked	Unchecked	Unchecked	Checked	Unchecked	Unchecked	Unchecked		Non	Unchecked	Unchecked	Unchecked	Unchecked	Unchecked	Unchecked	Unchecked
106	Complete	03.04.2022	Complete	Féminin	Oui	32		Sindara 1	École secondaire	11	Agriculteur			4	2	Marié- Concubinage	Unchecked	Checked	Checked	Unchecked	Unchecked	Unchecked	Unchecked	Complete	Yes	Vers		Unchecked	Unchecked	Checked	Checked	Unchecked	Checked	Unchecked	Unchecked	Unchecked	Checked	Unchecked	Unchecked	Unchecked		Non	Unchecked	Unchecked	Unchecked	Unchecked	Unchecked	Unchecked	Checked
107	Complete	03.04.2022	Complete	Masculin	Oui	49		Sindara 1	École primaire	6	Forestier			6	2	Marié- Concubinage	Unchecked	Checked	Checked	Unchecked	Unchecked	Unchecked	Unchecked	Complete	Yes	Vers		Unchecked	Checked	Checked	Checked	Checked	Unchecked	Checked	Unchecked	Unchecked	Unchecked	Unchecked	Unchecked	Unchecked		Non	Unchecked	Unchecked	Unchecked	Unchecked	Unchecked	Unchecked	Unchecked
108	Complete	03.04.2022	Complete	Masculin	Oui	29		Sindara 2	École secondaire	7	Autre	logisticien		5	3	Marié- Concubinage	Unchecked	Checked	Checked	Unchecked	Unchecked	Unchecked	Unchecked	Complete	Yes	Vers		Checked	Checked	Checked	Checked	Checked	Checked	Checked	Unchecked	Unchecked	Unchecked	Unchecked	Checked	Unchecked	maux de tête	Non	Unchecked	Unchecked	Unchecked	Unchecked	Unchecked	Unchecked	Unchecked
109	Complete	04.04.2022	Complete	Féminin	Oui	47		Song	École secondaire	11	Commerçant			1	1	Célibataire	Unchecked	Unchecked	Checked	Unchecked	Unchecked	Unchecked	Unchecked	Complete	Yes	Vers		Checked	Checked	Unchecked	Unchecked	Unchecked	Unchecked	Checked	Unchecked	Checked	Unchecked	Unchecked	Checked	Unchecked	maux de tête, fièvre, vomissement	Oui	Unchecked	Unchecked	Checked	Unchecked	Unchecked	Unchecked	Checked
110	Complete	04.04.2022	Complete	Masculin	Oui	47		Sindara 2	École secondaire	12	Forestier			4	2	Marié- Concubinage	Unchecked	Checked	Checked	Unchecked	Unchecked	Unchecked	Unchecked	Complete	Yes	Bactérie, virus, autre pathogène		Unchecked	Checked	Unchecked	Unchecked	Unchecked	Unchecked	Checked	Unchecked	Unchecked	Unchecked	Unchecked	Checked	Unchecked	maux de tête	Oui	Unchecked	Unchecked	Checked	Unchecked	Unchecked	Unchecked	Unchecked
111	Complete	28.04.2022	Complete	Masculin	Oui	60		Sindara 2	École primaire	6	Retraite		conducteur	5	2	Célibataire	Unchecked	Checked	Checked	Unchecked	Unchecked	Unchecked	Unchecked	Complete	Yes	Vers		Unchecked	Checked	Checked	Checked	Checked	Unchecked	Unchecked	Unchecked	Unchecked	Unchecked	Unchecked	Unchecked	Unchecked		Non	Unchecked	Unchecked	Unchecked	Unchecked	Unchecked	Unchecked	Unchecked
112	Complete	28.04.2022	Complete	Masculin	Oui	37		Douani	École secondaire	10	Autre	Enseignant		1	1	Célibataire	Unchecked	Checked	Unchecked	Unchecked	Unchecked	Unchecked	Unchecked	Complete	Yes	Bactérie, virus, autre pathogène		Checked	Checked	Unchecked	Unchecked	Unchecked	Unchecked	Unchecked	Unchecked	Unchecked	Unchecked	Unchecked	Unchecked	Unchecked		Non	Unchecked	Unchecked	Unchecked	Unchecked	Unchecked	Unchecked	Checked
113	Complete	29.04.2022	Complete	Féminin	Oui	48		Sindara 2	École primaire	6	Agriculteur			12	6	Marié- Concubinage	Unchecked	Checked	Checked	Checked	Checked	Unchecked	Unchecked	Complete	Yes	Vers		Unchecked	Checked	Checked	Checked	Unchecked	Unchecked	Checked	Unchecked	Unchecked	Unchecked	Unchecked	Unchecked	Unchecked		Oui	Checked	Unchecked	Unchecked	Unchecked	Unchecked	Unchecked	Checked
114	Complete	06.05.2022	Complete	Masculin	Oui	33		Sindara 2	École primaire	4	Autre	or palleur		4	1	Marié- Concubinage	Unchecked	Checked	Checked	Unchecked	Unchecked	Unchecked	Checked	Complete	Yes	Vers		Unchecked	Checked	Checked	Checked	Checked	Unchecked	Checked	Unchecked	Unchecked	Checked	Unchecked	Unchecked	Unchecked		Oui	Unchecked	Unchecked	Unchecked	Unchecked	Unchecked	Unchecked	Unchecked
115	Complete	06.05.2022	Complete	Masculin	Oui	43		Sindara 2	École secondaire	7	Autre	CERMEL Fieldworker		3	2	Marié- Concubinage	Unchecked	Checked	Unchecked	Unchecked	Unchecked	Unchecked	Unchecked	Complete	Yes	Vers		Unchecked	Checked	Checked	Checked	Unchecked	Unchecked	Unchecked	Unchecked	Unchecked	Unchecked	Unchecked	Unchecked	Unchecked		Non	Checked	Unchecked	Checked	Unchecked	Unchecked	Unchecked	Checked
116	Complete	12.05.2022	Complete	Masculin	Oui	83		Sindara 2	École primaire	1	Retraite		Chauffeur, Agriculteur	2	2	Marié- Concubinage	Unchecked	Checked	Checked	Unchecked	Unchecked	Unchecked	Unchecked	Complete	Yes	Vers		Unchecked	Checked	Unchecked	Unchecked	Unchecked	Checked	Checked	Unchecked	Checked	Unchecked	Unchecked	Checked	Unchecked	la galle	Oui	Unchecked	Unchecked	Unchecked	Unchecked	Unchecked	Unchecked	Checked
117	Complete	12.05.2022	Complete	Masculin	Oui	62		Sindara 2	Aucun		Commerçant			8	2	Marié- Concubinage	Unchecked	Checked	Checked	Checked	Checked	Unchecked	Unchecked	Complete	Yes	Bactérie, virus, autre pathogène		Checked	Checked	Unchecked	Unchecked	Unchecked	Unchecked	Unchecked	Unchecked	Unchecked	Unchecked	Unchecked	Unchecked	Unchecked		Non	Unchecked	Unchecked	Unchecked	Unchecked	Unchecked	Unchecked	Unchecked
118	Complete	13.05.2022	Complete	Masculin	Oui	56		Sindara 2	École secondaire	12	Retraite		Gendarme	1	1	Marié- Concubinage	Unchecked	Checked	Unchecked	Unchecked	Unchecked	Unchecked	Unchecked	Complete	Yes	Vers		Checked	Checked	Checked	Checked	Unchecked	Unchecked	Checked	Unchecked	Unchecked	Unchecked	Unchecked	Unchecked	Unchecked		Oui	Checked	Unchecked	Unchecked	Unchecked	Unchecked	Unchecked	Checked
119	Complete	13.05.2022	Complete	Féminin	Oui	51		Sindara 2	École primaire	6	Agriculteur			2	2	Marié- Concubinage	Unchecked	Checked	Checked	Checked	Checked	Unchecked	Unchecked	Complete	Yes	Vers		Unchecked	Checked	Checked	Checked	Checked	Unchecked	Checked	Unchecked	Unchecked	Unchecked	Unchecked	Checked	Unchecked	abcès	Non	Checked	Unchecked	Checked	Unchecked	Unchecked	Unchecked	Checked
120	Complete	14.05.2022	Complete	Féminin	Oui	35		Sindara 2	École secondaire	11	Autre	Enseignante		5	1	Marié- Concubinage	Unchecked	Checked	Checked	Unchecked	Unchecked	Unchecked	Unchecked	Complete	Yes	Vers		Checked	Checked	Unchecked	Unchecked	Unchecked	Unchecked	Checked	Unchecked	Unchecked	Unchecked	Unchecked	Unchecked	Unchecked		Non	Unchecked	Unchecked	Unchecked	Unchecked	Unchecked	Unchecked	Unchecked
121	Complete	21.05.2022	Complete	Masculin	Oui	46		Douani	École secondaire	9	Agriculteur			3	2	Marié- Concubinage	Unchecked	Checked	Unchecked	Unchecked	Unchecked	Unchecked	Unchecked	Complete	Yes	Vers		Unchecked	Checked	Checked	Checked	Unchecked	Unchecked	Unchecked	Unchecked	Unchecked	Unchecked	Unchecked	Checked	Unchecked	maux de tête	Oui	Checked	Checked	Unchecked	Checked	Unchecked	Unchecked	Unchecked
122	Complete	21.05.2022	Complete	Masculin	Oui	48		Douani	École secondaire	9	Agriculteur			6	1	Célibataire	Unchecked	Checked	Unchecked	Unchecked	Unchecked	Unchecked	Unchecked	Complete	Yes	Vers		Unchecked	Checked	Checked	Checked	Checked	Unchecked	Checked	Unchecked	Unchecked	Unchecked	Unchecked	Checked	Unchecked	fièvre	Oui	Unchecked	Unchecked	Checked	Unchecked	Unchecked	Unchecked	Unchecked
123	Complete	22.05.2022	Complete	Masculin	Oui	58		Song	École primaire	4	Agriculteur			5	1	Célibataire	Unchecked	Checked	Checked	Unchecked	Unchecked	Unchecked	Unchecked	Complete	Yes	Vers		Checked	Checked	Checked	Unchecked	Unchecked	Unchecked	Unchecked	Unchecked	Checked	Unchecked	Unchecked	Unchecked	Unchecked		Non	Unchecked	Checked	Unchecked	Unchecked	Unchecked	Unchecked	Unchecked
124	Complete	22.05.2022	Complete	Masculin	Oui	49		Douani	École primaire	6	Autre	mechanicien		1	1	Célibataire	Unchecked	Checked	Unchecked	Unchecked	Unchecked	Unchecked	Unchecked	Complete	Yes	Vers		Unchecked	Checked	Checked	Checked	Checked	Unchecked	Unchecked	Unchecked	Unchecked	Unchecked	Unchecked	Unchecked	Unchecked		Oui	Unchecked	Unchecked	Unchecked	Unchecked	Unchecked	Unchecked	Unchecked
125	Complete	22.05.2022	Complete	Masculin	Oui	42		Douani	Aucun		Forestier			1	1	Célibataire	Unchecked	Checked	Unchecked	Unchecked	Unchecked	Unchecked	Unchecked	Complete	Yes	Vers		Unchecked	Checked	Checked	Checked	Unchecked	Unchecked	Checked	Unchecked	Unchecked	Unchecked	Unchecked	Unchecked	Unchecked		Oui	Unchecked	Unchecked	Unchecked	Unchecked	Unchecked	Unchecked	Checked
126	Complete	22.05.2022	Complete	Masculin	Oui	27		Douani	École secondaire	9	Forestier			5	2	Marié- Concubinage	Unchecked	Checked	Unchecked	Unchecked	Unchecked	Unchecked	Unchecked	Complete	Yes	Vers		Unchecked	Checked	Checked	Checked	Unchecked	Unchecked	Unchecked	Unchecked	Unchecked	Checked	Unchecked	Unchecked	Unchecked		Oui	Unchecked	Unchecked	Checked	Unchecked	Unchecked	Unchecked	Unchecked
127	Complete	22.05.2022	Complete	Féminin	Oui	23		Song	École primaire	6	Femme au foyer			6	3	Marié- Concubinage	Unchecked	Unchecked	Checked	Checked	Checked	Unchecked	Unchecked	Complete	Yes	Vers		Unchecked	Unchecked	Checked	Unchecked	Unchecked	Unchecked	Unchecked	Unchecked	Unchecked	Unchecked	Unchecked	Unchecked	Unchecked		Oui	Unchecked	Unchecked	Unchecked	Unchecked	Unchecked	Unchecked	Unchecked
128	Complete	28.05.2022	Complete	Masculin	Oui	64		Sindara 1	École primaire	6	Retraite		conducteur engin	12	2	Marié- Concubinage	Unchecked	Checked	Checked	Checked	Checked	Unchecked	Unchecked	Complete	Yes	Vers		Checked	Checked	Checked	Checked	Unchecked	Checked	Unchecked	Checked	Unchecked	Checked	Checked	Unchecked	Unchecked		Oui	Checked	Unchecked	Checked	Unchecked	Unchecked	Unchecked	Unchecked
129	Complete	28.05.2022	Complete	Masculin	Oui	59		Sindara 1	École primaire	6	Retraite		Mechanicien	10	2	Marié- Concubinage	Unchecked	Checked	Checked	Checked	Checked	Unchecked	Unchecked	Complete	Yes	Vers		Unchecked	Unchecked	Checked	Checked	Checked	Unchecked	Checked	Checked	Unchecked	Checked	Unchecked	Checked	Unchecked	fièvre	Non	Checked	Unchecked	Unchecked	Unchecked	Unchecked	Unchecked	Unchecked
130	Complete	28.05.2022	Complete	Féminin	Oui	59		Sindara 1	École primaire	6	Retraite		cuisinère	2	2	Marié- Concubinage	Unchecked	Checked	Checked	Checked	Checked	Unchecked	Unchecked	Complete	Yes	Vers		Unchecked	Checked	Checked	Checked	Checked	Checked	Checked	Unchecked	Unchecked	Unchecked	Unchecked	Unchecked	Unchecked		Oui	Checked	Unchecked	Unchecked	Unchecked	Unchecked	Unchecked	Unchecked
131	Complete	28.05.2022	Complete	Féminin	Oui	65		Sindara 1	École primaire	6	Agriculteur			2	2	Marié- Concubinage	Unchecked	Checked	Checked	Unchecked	Checked	Unchecked	Unchecked	Complete	Yes	Vers		Unchecked	Unchecked	Checked	Checked	Unchecked	Unchecked	Unchecked	Unchecked	Unchecked	Unchecked	Unchecked	Unchecked	Unchecked		Oui	Checked	Unchecked	Unchecked	Unchecked	Unchecked	Unchecked	Unchecked
132	Complete	28.05.2022	Complete	Féminin	Oui	55		Sindara 1	École primaire	4	Agriculteur			8	3	Marié- Concubinage	Unchecked	Checked	Checked	Checked	Checked	Unchecked	Unchecked	Complete	Yes	Vers		Unchecked	Unchecked	Checked	Checked	Unchecked	Unchecked	Unchecked	Unchecked	Unchecked	Checked	Unchecked	Checked	Unchecked	fièvre, maux de tête	Oui	Unchecked	Unchecked	Unchecked	Unchecked	Unchecked	Unchecked	Unchecked
133	Complete	28.05.2022	Complete	Féminin	Inconnu	72	Adult (3e âge)	Sindara 1	École primaire	3	Agriculteur			1	1	Célibataire	Unchecked	Unchecked	Checked	Unchecked	Unchecked	Unchecked	Unchecked	Complete	Yes	Vers		Unchecked	Unchecked	Checked	Checked	Checked	Checked	Unchecked	Unchecked	Unchecked	Checked	Unchecked	Checked	Unchecked	maux de tête	Non	Unchecked	Unchecked	Unchecked	Unchecked	Unchecked	Unchecked	Unchecked
135	Complete	29.05.2022	Complete	Masculin	Oui	60		camp silence	École secondaire	7	Autre	Guardian		3	2	Marié- Concubinage	Unchecked	Checked	Checked	Checked	Checked	Unchecked	Unchecked	Complete	Yes	Vers		Unchecked	Unchecked	Checked	Checked	Unchecked	Unchecked	Unchecked	Unchecked	Unchecked	Unchecked	Unchecked	Unchecked	Unchecked		Non	Unchecked	Unchecked	Unchecked	Unchecked	Unchecked	Unchecked	Unchecked
136	Complete	29.05.2022	Complete	Féminin	Oui	62		Sindara 2	École primaire	2	Agriculteur			11	2	Marié- Concubinage	Unchecked	Unchecked	Checked	Checked	Checked	Unchecked	Unchecked	Complete	Yes	Vers		Unchecked	Unchecked	Checked	Checked	Unchecked	Unchecked	Unchecked	Unchecked	Unchecked	Unchecked	Unchecked	Unchecked	Unchecked		Oui	Unchecked	Checked	Unchecked	Unchecked	Unchecked	Unchecked	Unchecked
137	Complete	29.05.2022	Complete	Masculin	Oui	21		Sindara 2	École secondaire	10	Forestier			4	1	Marié- Concubinage	Unchecked	Checked	Checked	Unchecked	Unchecked	Unchecked	Unchecked	Complete	Yes	Ne sait pas		Unchecked	Unchecked	Unchecked	Unchecked	Unchecked	Unchecked	Unchecked	Unchecked	Unchecked	Unchecked	Unchecked	Unchecked	Checked		Oui	Unchecked	Unchecked	Unchecked	Unchecked	Unchecked	Unchecked	Unchecked
138	Complete	29.05.2022	Complete	Masculin	Oui	26		Sindara 2	École secondaire	7	Autre	conducteur		8	1	Célibataire	Unchecked	Checked	Checked	Unchecked	Checked	Unchecked	Checked	Complete	Yes	Vers		Unchecked	Checked	Unchecked	Unchecked	Unchecked	Unchecked	Checked	Unchecked	Unchecked	Unchecked	Unchecked	Unchecked	Unchecked		Non	Unchecked	Unchecked	Unchecked	Unchecked	Unchecked	Unchecked	Unchecked
139	Complete	29.05.2022	Complete	Masculin	Oui	36		Song	École secondaire	12	Autre	Mechanicien		1	1	Célibataire	Unchecked	Checked	Checked	Checked	Checked	Unchecked	Unchecked	Complete	Yes	Ne sait pas		Unchecked	Checked	Unchecked	Unchecked	Unchecked	Unchecked	Checked	Unchecked	Unchecked	Unchecked	Unchecked	Checked	Unchecked	manque d'appétit	Non	Unchecked	Unchecked	Unchecked	Unchecked	Unchecked	Unchecked	Unchecked
140	Complete	29.05.2022	Complete	Masculin	Oui	43		Sindara 2	École primaire	5	Forestier			8	2	Marié- Concubinage	Unchecked	Checked	Unchecked	Unchecked	Unchecked	Unchecked	Unchecked	Complete	Yes	Vers		Unchecked	Unchecked	Checked	Checked	Unchecked	Unchecked	Unchecked	Unchecked	Unchecked	Checked	Unchecked	Unchecked	Unchecked		Oui	Unchecked	Unchecked	Unchecked	Unchecked	Unchecked	Unchecked	Unchecked
141	Complete	29.05.2022	Complete	Masculin	Oui	35		Sindara 2	École secondaire	7	Forestier			3	2	Marié- Concubinage	Unchecked	Checked	Checked	Unchecked	Checked	Unchecked	Unchecked	Complete	Yes	Ne sait pas		Unchecked	Checked	Unchecked	Unchecked	Unchecked	Unchecked	Checked	Unchecked	Unchecked	Unchecked	Unchecked	Unchecked	Unchecked		Oui	Unchecked	Unchecked	Unchecked	Unchecked	Unchecked	Unchecked	Unchecked
142	Complete	04.06.2022	Complete	Féminin	Oui	29		Sindara 2	École secondaire	8	Agriculteur			8	2	Marié- Concubinage	Unchecked	Checked	Checked	Unchecked	Unchecked	Unchecked	Unchecked	Complete	Yes	Ne sait pas		Checked	Checked	Unchecked	Unchecked	Unchecked	Unchecked	Unchecked	Unchecked	Unchecked	Unchecked	Unchecked	Unchecked	Unchecked		Non	Unchecked	Unchecked	Unchecked	Unchecked	Unchecked	Unchecked	Unchecked
143	Complete	04.06.2022	Complete	Féminin	Oui	30		Sindara 2	École secondaire	7	Femme au foyer			8	2	Marié- Concubinage	Unchecked	Checked	Checked	Unchecked	Unchecked	Unchecked	Unchecked	Complete	Yes	Vers		Unchecked	Unchecked	Checked	Checked	Unchecked	Checked	Unchecked	Unchecked	Unchecked	Checked	Unchecked	Unchecked	Unchecked		Oui	Unchecked	Unchecked	Unchecked	Unchecked	Unchecked	Unchecked	Unchecked
144	Complete	04.06.2022	Complete	Masculin	Oui	53		Song	École secondaire	11	Autre	chaudronnier		2	1	Célibataire	Unchecked	Unchecked	Checked	Unchecked	Unchecked	Unchecked	Unchecked	Complete	Yes	Vers		Unchecked	Unchecked	Checked	Checked	Unchecked	Checked	Unchecked	Checked	Unchecked	Checked	Unchecked	Checked	Unchecked	Rheumatisme	Oui	Unchecked	Unchecked	Checked	Unchecked	Unchecked	Unchecked	Unchecked
145	Complete	05.06.2022	Complete	Masculin	Oui	19		Sindara 2	École primaire	4	Autre	maçon		3	1	Célibataire	Unchecked	Unchecked	Checked	Unchecked	Unchecked	Unchecked	Unchecked	Complete	Yes	Ne sait pas		Unchecked	Unchecked	Unchecked	Unchecked	Unchecked	Unchecked	Unchecked	Unchecked	Unchecked	Unchecked	Unchecked	Unchecked	Checked		Oui	Unchecked	Unchecked	Unchecked	Unchecked	Unchecked	Unchecked	Unchecked
146	Complete	05.04.2022	Complete	Féminin	Oui	23		Sindara 2	École secondaire	12	Élève/ Étudiant			9	2	Marié- Concubinage	Unchecked	Checked	Checked	Checked	Checked	Unchecked	Unchecked	Complete	Yes	Bactérie, virus, autre pathogène		Checked	Checked	Unchecked	Unchecked	Unchecked	Unchecked	Checked	Unchecked	Unchecked	Unchecked	Unchecked	Unchecked	Unchecked		Ne sait pas	Unchecked	Unchecked	Checked	Checked	Unchecked	Unchecked	Unchecked
147	Complete	05.06.2022	Complete	Masculin	Oui	31		Song	École secondaire	9	Forestier			4	2	Marié- Concubinage	Unchecked	Checked	Checked	Unchecked	Checked	Unchecked	Unchecked	Complete	Yes	Vers		Unchecked	Checked	Unchecked	Unchecked	Unchecked	Unchecked	Checked	Unchecked	Unchecked	Unchecked	Unchecked	Checked	Unchecked	mycose, mal au ventre	Non	Unchecked	Checked	Checked	Unchecked	Unchecked	Unchecked	Unchecked
148	Complete	05.06.2022	Complete	Masculin	Oui	21		Sindara 1	École secondaire	12	Élève/ Étudiant			1	1	Célibataire	Unchecked	Checked	Checked	Checked	Checked	Unchecked	Checked	Complete	Yes	Vers		Checked	Unchecked	Unchecked	Unchecked	Unchecked	Unchecked	Checked	Unchecked	Unchecked	Unchecked	Unchecked	Unchecked	Unchecked		Oui	Unchecked	Unchecked	Unchecked	Unchecked	Unchecked	Unchecked	Unchecked
149	Complete	05.06.2022	Complete	Masculin	Oui	37		Sindara 2	École secondaire	10	Forestier			8	8	Marié- Concubinage	Unchecked	Checked	Checked	Checked	Checked	Unchecked	Unchecked	Complete	Yes	Vers		Unchecked	Checked	Unchecked	Unchecked	Unchecked	Unchecked	Checked	Unchecked	Unchecked	Unchecked	Unchecked	Unchecked	Unchecked		Non	Unchecked	Unchecked	Unchecked	Unchecked	Unchecked	Unchecked	Unchecked
150	Complete	11.06.2022	Complete	Féminin	Oui	83		Song	Aucun		Agriculteur			3	2	Marié- Concubinage	Unchecked	Unchecked	Checked	Unchecked	Unchecked	Unchecked	Unchecked	Complete	Yes	Vers		Unchecked	Unchecked	Checked	Checked	Unchecked	Checked	Unchecked	Unchecked	Unchecked	Unchecked	Unchecked	Checked	Unchecked	doleur au niveau du visage, de la tête	Non	Unchecked	Unchecked	Checked	Unchecked	Unchecked	Unchecked	Unchecked
151	Complete	11.06.2022	Complete	Masculin	Oui	75		Song	École secondaire	8	Retraite		conducteur, chef du village	8	2	Marié- Concubinage	Unchecked	Checked	Checked	Unchecked	Checked	Unchecked	Unchecked	Complete	Yes	Vers		Unchecked	Checked	Checked	Checked	Unchecked	Unchecked	Unchecked	Unchecked	Unchecked	Checked	Unchecked	Checked	Unchecked	maux de tête	Oui	Unchecked	Unchecked	Checked	Unchecked	Unchecked	Unchecked	Unchecked
[truncated: 261 more columns]

## Sheet: Tabelle1
case2	Case Definition: RAPLOA positive OR microfilaria positive
"vXX_n"	"vXX_n" is numeric variable of string variable "vXX". Ex: "v114_n" is the numeric variable converted from string variable "v114".
"mvXX"	The variable "mvXX" represents the choice of response to the question for migratory loiasis participants.
"nmvXX"	The variable "mvXX" represents the choice of response to the question for non-migratory loiasis participants.
"migratory"	Positive history of eyeworm migration (RAPLOA); 0= non-migratory 1=migratory
